# Supplementary material for: Radiodynamic Therapy for High-Grade Glioma in Normoxic and Hypoxic Environments for High-Grade Glioma
Source: Cancers (Basel). 2025 Dec 8;17(24):3927. doi: 10.3390/cancers17243927 (PMC12730920; doi:10.3390/cancers17243927)
Supplement: Supplementary file 1 [file cancers-17-03927-s001.zip]

Archive with 1 entries (1 files):
- cancers-4027297-supplementary.pdf
